# Supplementary material for: Probiotic Supplementation and Inflammatory Status in Coronary Artery Disease: A Systematic Review and Meta-Analysis
Source: Microorganisms. 2025 Oct 4;13(10):2303. doi: 10.3390/microorganisms13102303 (PMC12565933; doi:10.3390/microorganisms13102303)
Supplement: Supplementary file 1 [file microorganisms-13-02303-s001.zip]

Archive with 3 entries (3 files):
- microorganisms-3634051_PRISMA_checklist-Supplementary file S3.pdf
- microorganisms-3634051_Supplementary file S1.pdf
- microorganisms-3634051_Supplementary file S2.xlsx
