# Supplementary material for: Probiotic Supplementation and Inflammatory Status in Coronary Artery Disease: A Systematic Review and Meta-Analysis
Source: Microorganisms. 2025 Oct 4;13(10):2303. doi: 10.3390/microorganisms13102303 (PMC12565933; doi:10.3390/microorganisms13102303)
Supplement: Supplementary file 1 [file microorganisms-13-02303-s001.zip › microorganisms-3634051_Supplementary file S2.xlsx]

## Sheet: 工作表1
Table 1. Characteristics and risk of bias of the included studies
Study	Study design	Number of patients	Mean age (years)	Sex (%)	Diagnosis	Type of probiotics	Dosage (CFU)	Duration of intervention (weeks)	Random Sequence generation (selection bias)	Allocation concealment (selection bias)	Blinding of participants and personnel (performance bias)	Blinding of outcome assessors (detection bias)	Incomplete outcome (attrition bias)	Selective outcome reporting (reporting bias)	Did the analysis include an intention-to-treat analysis?
Moludi J (2022)[26]	RCT	Probiotic: 24	51.5	Female: 35.4 Male: 64.6	CAD	Lactobacillus rhamnosus	1.9 × 109	8	L	L	L	?	L	L	L
		Placebo: 24
Farrokhian A (2019)[23]	RCT	Synbiotic: 30	64.1	Female: 63.3 Male: 36.7	CAD with overweight and T2DM	Lactobacillus acidophilus; Lactobacillus casei; Bifidobacterium bifidum	2×109	12	L	L	L	L	L	L	L
		Placebo: 30
Moludi J (2019)-A[25]	RCT	Probiotic: 22	56.9	Female: 6.8 Male: 93.2	CAD with myocardial infarction	Lactobacillus rhamnosus	1.6×109	12	L	L	L	L	L	L	L
		Placebo: 22
Moludi J (2019)-B[24]	RCT	Probiotic: 22	52.6	Female: 6.8 Male: 93.2	CAD	Lactobacillus rhamnosus	1.6×109	12	L	L	L	?	L	L	?
		Placebo: 22
Raygan F (2018)[28]	RCT	Probiotic: 30	69.4	Female: 50.0 Male: 50.0	2- and 3-vessel CAD with T2DM	Lactocare® (ZistTakhmir Company)	8×109	12	L	L	L	?	L	L	L
		Placebo: 30
Abbreviation: CAD, coronary artery disease; T2DM, type 2 diabetes mellitus; CFU, colony-forming unit; RCT, randomized control trial.
Reference
#26	Moludi, J., et al., The effects of co-administration of probiotics and prebiotics on chronic inflammation, and depression symptoms in patients with coronary artery diseases: a randomized clinical trial. Nutr Neurosci, 2022. 25(8): p. 1659-1668.
#23	Farrokhian, A., et al., The Effects of Synbiotic Supplementation on Carotid Intima-Media Thickness, Biomarkers of Inflammation, and Oxidative Stress in People with Overweight, Diabetes, and Coronary Heart Disease: a Randomized, Double-Blind, Placebo-Controlled Trial. Probiotics Antimicrob Proteins, 2019. 11(1): p. 133-142.
#24	Moludi, J., et al., Interactive Effect of Probiotics Supplementation and Weight Loss Diet on Metabolic Syndrome Features in Patients With Coronary Artery Diseases: A Double-Blind, Placebo-Controlled, Randomized Clinical Trial. Am J Lifestyle Med, 2021. 15(6): p. 653-663.
#25	Moludi, J., et al., The Effect of Probiotic Supplementation on Depressive Symptoms and Quality of Life in Patients After Myocardial Infarction: Results of a Preliminary Double-Blind Clinical Trial. Psychosom Med, 2019. 81(9): p. 770-777.
#28	Raygan, F., et al., The effects of vitamin D and probiotic co-supplementation on mental health parameters and metabolic status in type 2 diabetic patients with coronary heart disease: A randomized, double-blind, placebo-controlled trial. Prog Neuropsychopharmacol Biol Psychiatry, 2018. 84(Pt A): p. 50-55.
